# Supplementary material for: Paper and Cardboard Packaging: From Cellulosic Substrates to Functional and Hybrid Architectures
Source: Materials (Basel). 2026 Jul 1;19(13):2801. doi: 10.3390/ma19132801 (PMC13362800; doi:10.3390/ma19132801)
Supplement: Supplementary file 1 [file materials-19-02801-s001.zip]

Archive with 1 entries (1 files):
- materials-4341252-supplementary.pdf
